# Supplementary material for: Evaluation of Retinal Vessel Morphology in Patients with Parkinson's Disease Using Optical Coherence Tomography
Source: PLoS One. 2016 Aug 15;11(8):e0161136. doi: 10.1371/journal.pone.0161136 (PMC4985161; doi:10.1371/journal.pone.0161136)
Supplement: S1 Table — (XLSX) [file pone.0161136.s001.xlsx]

## Sheet: Control
Pat_ID	sex (0=female, 1=male)	age (years)	Eye (0=OS, 1=OD)	vessel contrast arteries	vessel contrast veins	arteries number	veins number	arteries width	veins width	Eye (0=OS, 1=OD)	vessel contrast arteries	vessel contrast veins	arteries number	veins number	arteries width	veins width	choosen eye (random number generator)	vessel contrast arteries	vessel contrast veins	arteries number	veins number	arteries width	veins width
C8	1	40	0	10.1102	14.8106	2	2	8	10	1	9.73615		3	1	8.5	11	1	10.1102	14.8106	2	2	8.5	11
C41	1	45	0	4.97263	16.3442	2	2	8.2	9.5	1	7.46818	12.8337	5	5	7.33333	7.66667	0	4.97263	16.3442	2	2	8.2	7.66667
C40	1	48	0		3.73565		2	7.33333	10.5	1	7.83545	12.3135	4	4	9	11.2	1	7.83545	12.3135	4	4	9	11.2
C77	1	48	0	15.2085	16.4079	3	3	7.75	9.75								0	15.2085	16.4079	3	3	7.75
C6	1	49	0	5.33045	12.0112	5	2	9	8.83333	1	12.7037	14.6449	3	3	8.75	9.8	0	5.33045	12.0112	5	2	9	9.8
C44	0	49	0	5.00406	13.3385	2	2	10	11.6667	1		7.76234	1	3	10.2	9.6	1	5.00406	13.3385	2	2	10.2	9.6
C4	1	51	0	13.5089	17.6764	2	2	8.66667	11.5	1		9.84435	1	3	8	11	0	13.5089	17.6764	2	2	8.66667	11
C86	1	52	0	6.79166	14.1571	4	4	8.6	11	1				1	9.25	13.5	0	6.79166	14.1571	4	4	8.6	13.5
C57	1	54	0	11.9776	19.5305	2	3	8.85714	12.25	1	8.88912	15.0731	3	4	11.6	11.2	0	11.9776	19.5305	2	3	8.85714	11.2
C51	1	55	0	9.45816	15.053	3	2	7.2	11.3333	1	7.14217	6.26372	5	5	7.33333	7	0	9.45816	15.053	3	2	7.2	7
C17	1	56	0	9.1731		2	1	8.66667	10.6667	1	14.1127	12.9682	2	3	9.5	11.6667	1	14.1127	12.9682	2	3	9.5	11.6667
C80	0	58	0	11.5829	13.0073	2	5	7.83333	12.4	1	7.60803	19.48	2	3	10	10.25	0	11.5829	13.0073	2	5	7.83333	10.25
C53	0	61	0	7.80945		2	1	6.57143	11	1	11.8576	20.2481	5	4	8.42857	11.5	0	11.8576	20.2481	5	4	6.57143	11.5
C62	0	61	0	7.77424	19.5735	2	4	8.2	11	1	11.2567	17.1333	4	6	8.57143	8.625	0	7.77424	19.5735	2	4	8.2	8.625
C68	1	61	0			1	1	7.6	10.75	1	5.5956		2	1			0	5.5956		1	1	7.6
C72	1	61	0	7.6017	18.326	2	2	6	9	1	13.6307	19.4059	2	4	7.5	10.1429	1	13.6307	19.4059	2	4	7.5	10.1429
C104	0	61	0	9.97108	27.2077	6	4	10.5	14.25	1	11.5341	23.0629	4	2	10.25	14.6667	1	11.5341	23.0629	4	2	10.25	14.6667
C116	0	61								1	9.23341		3	1	8.8	12.5	1	9.23341		3	1	8.8	12.5
C52	0	62	0	6.1587	5.97832	2	3	8.4	11.3333	1	4.80028		2		8.2	10.3333	1	6.1587	5.97832	2	3	8.2	10.3333
C92	1	62	0	6.47993	13.382	2	3	9.66667	9.4	1		5.60352	1	4	8	10.1667	0	6.47993	13.382	2	3	9.66667	10.1667
C28	1	64	0	9.04426	9.17555	3	2	8.5	9.8	1		12.3742	1	3	8.5	11.2	1	9.04426	9.17555	3	2	8.5	11.2
C31	0	64	0	8.70039		2	1	7.83333	12.3333	1	8.07459	15.2419	2	2	7	9.75	1	8.07459	15.2419	2	2	7	9.75
C102	0	64	0	4.92872	13.1707	6	3	7.57143	9.25	1	6.53503	11.2525	2	3	8.5	11.6	1	6.53503	11.2525	2	3	8.5	11.6
C23	1	65	0	9.16624	18.187	4	5	8	11.3333	1	14.4115	20.2854	2	4	8.6	9.6	0	9.16624	18.187	4	5	8	9.6
C89	1	65	0		15.1088	1	3	8.75	11.5	1	4.70143	11.0181	3	3	8.75	11	1	4.70143	11.0181	3	3	8.75	11
C106	0	65	0	3.99107	10.9983	5	5	9.5	11.6	1	6.18555	13.246	3	4	9	10.8	1	6.18555	13.246	3	4	9	10.8
C60	0	66	0			1	1	10.3333	9.5	1	11.6942	15.5574	3	4	9	12.25	0	11.6942	15.5574	3	4	10.3333	12.25
C103	1	66	0	4.74355	13.3455	4	5	8.83333	12	1	7.97769	12.0427	3	6	8.33333	11	1	7.97769	12.0427	3	6	8.33333	11
C114	1	66	0		12.2742	1	3	7.33333	10.4	1	5.06953	10.2198	3	5	6.875	9.66667	0	5.06953	10.2198	3	5	7.33333	9.66667
C93	1	67	0		9.91793		3	7.33333	8.25	1				1	9.5	11.5	0		9.91793		3	7.33333	11.5
C50	1	68	0	4.41373	14.6166	2	3	8.4	10	1			1	1	9.2	11.5	1	4.41373	14.6166	2	3	9.2	11.5
C123	1	68	0	4.61777	11.3447	4	4	9	11	1	2.8376	11.2767	2	2	8.2	10.5	0	4.61777	11.3447	4	4	9	10.5
C74	1	69	0	7.24043	20.5373	4	2	9	10.2	1	8.35198	14.2217	3	4	8.6	11.25	0	7.24043	20.5373	4	2	9	11.25
C13	0	70	0	6.36756	12.7054	4	3	8.4	10.3333	1	7.97013	15.0072	3	4	9.2	10.25	0	6.36756	12.7054	4	3	8.4	10.25
C63	1	70	0	9.57047	13.3456	3	4	8.2	10.75	1	9.43822	7.08381	2	2	9.6	10	0	9.57047	13.3456	3	4	8.2	10
C67	1	70						8.33333	11.3333	1	4.78731	18.2167	2	2	8.8	10.3333	1	4.78731	18.2167	2	2	8.8	10.3333
C109	0	70	0	5.86534	8.91392	2	4	8	10.5	1	7.5108	6.54387	2	2	8.5	8.66667	0	5.86534	8.91392	2	4	8	8.66667
C33	0	71	0		7.1524	1	4	9	9.5	1	7.69005	15.3074	2	3	7.5	12	0	7.69005	15.3074	2	3	9	12
C42	1	71	0	4.22516	12.6867	2	4	7.6	10	1	12.5142	16.506	2	3	9.25	10.8	0	4.22516	12.6867	2	4	7.6	10.8
C48	0	71	0		20.2376		2	7.2	10.5	1	6.47888	17.7624	3	3	7.42857	13	0	6.47888	17.7624	3	3	7.2	13
C65	0	71	0		21.5663	1	2	8.8	12.3333	1	6.11651		3	1	11.25	11	0	6.11651	21.5663	1	2	8.8	11
C97	0	71	0	4.17457		2	1	7.5	11	1	5.65382	12.3882	2	2	8	11.5	0	5.65382	12.3882	2	2	7.5	11.5
C1	1	72	0	7.35345	16.064	3	3	8.33333	9.75	1	6.24244	9.37319	2	6	9.33333	8.33333	0	7.35345	16.064	3	3	8.33333	8.33333
C30	1	72	0	2.1635	9.32356	2	2	11.3333	12.3333	1	7.52304	14.5729	2	3	9.16667	10.75	0	2.1635	9.32356	2	2	11.3333	10.75
C75	1	72	0					8	9.5	1		8.89056		2	8.6	10.2	1		8.89056		2	8.6	10.2
C108	1	74	0		15.4689		2	7.5	13	1					10.5	8	0		15.4689		2	7.5	8
C11	0	75	0		12.982	1	4	9.2	12	1	12.0962	14.1584	2	3	8	14	1	12.0962	14.1584	2	3	8	14
C36	0	76	0	7.98394	8.13124	2	4	8.71429	11	1	7.85737	13.3975	3	3	8.14286	10.4286	0	7.98394	8.13124	2	4	8.71429	10.4286
C5	1	77	0		12.8554		3	7	11.6667	1		23.8146	1	2	12.5	12.5	0		12.8554	1	3	7	12.5

## Sheet: PD
Pat_ID	sex (0=female, 1=male)	age (years)	Eye (0=OS, 1=OD)	vessel contrast arteries	vessel contrast veins	arteries number	veins number	arteries width	veins width	Eye (0=OS, 1=OD)	vessel contrast arteries	vessel contrast veins	arteries number	veins number	arteries width	veins width	choosen eye (random number generator)	vessel contrast arteries	vessel contrast veins	arteries number	veins number	arteries width	veins width		disease duration (years)	Hoehn and Yahr	dominant side (0=non-dominant, 1=dominant)		dominant side vessel contrast arteries	dominant side vessel contrast veins	dominant side arteries width	dominant side veins width	non-dominant side vessel contrast arteries	non-dominant side vessel contrast veins	non-dominant side arteries width	non-dominant side veins width
PD69	1	41	0	11.7173	11.2209	3	5	9	11.3333	1	4.84292	9.84502	4	7	8.85714	9.71429	1	4.84292	9.84502	4	7	8.85714	9.71429
PD63	1	46	0	9.386	12.1132	2	4	8.5	10.5	1	11.3293	15.6511	2	2	8.16667	11.25	0	9.386	12.1132	2	4	8.5	11.25		5	1.5	1		11.3293	15.6511	8.16667	11.25	9.386	12.1132	8.5	10.5
PD10	1	48	0		12.156	1	3	9.33333	12	1	3.90613	9.64213	2	3	8.5	12	1	3.90613	9.64213	2	3	8.5	12
PD16	1	48	0		12.1626		4	6.5	10.25	1	6.40649	8.84145	4	4	12.5	10.4	0	6.40649	8.84145	4	4	6.5	10.4		8	2	0			12.1626	6.5	10.25	6.40649	8.84145	12.5	10.4
PD77	1	48	0			1	1	8	11	1		2.30096	1	2	6	9.25	1		2.30096	1	2	6	9.25		6		0				8	11		2.30096	6	9.25
PD90	0	49	0		10.9914	1	6	7.75	10.4286	1	9.66306	14.5948	3	3	8.75	10.5	1	9.66306	14.5948	3	3	8.75	10.5		12	1.5	1		9.66306	14.5948	8.75	10.5		10.9914	7.75	10.4286
PD86	1	51	0	13.9222	12.628	3	4	7.85714	9.5	1		15.4045	1	2	7.83333	9.66667	1	13.9222	12.628	3	4	7.83333	9.66667		17	3
PD40	1	53	0	4.78386	11.2887	4	4	9.4	9.6	1	6.33761	6.81593	2	3	8.33333	8.8	1	6.33761	6.81593	2	3	8.33333	8.8		4	1	0		4.78386	11.2887	9.4	9.6	6.33761	6.81593	8.33333	8.8
PD2	1	57	0	6.74436	7.41979	2	2	9	10.3333	1		9.09633	1	2	10.25	10.6667	1	6.74436	7.41979	2	2	10.25	10.6667		4	2	0		6.74436	7.41979	9	10.3333		9.09633	10.25	10.6667
PD20	1	57	0				1	8	15.25	1		9.95517	1	2	10.5	10.3333	1		9.95517	1	2	10.5	10.3333		22	3	1			9.95517	10.5	10.3333			8	15.25
PD26	1	57	0		8.65684	1	2	6.75	10.6667	1		8.98733		2	8.66667	9.5	0		8.65684	1	2	6.75	9.5		10
PD13	0	59	0	4.02181	10.4668	2	2	7.14286	8.66667	1	11.395	13.6104	2	2	7.8	9	1	11.395	13.6104	2	2	7.8	9		19	3	1		11.395	13.6104	7.8	9	4.02181	10.4668	7.14286	8.66667
PD12	0	61	0	6.90965	12.3008	3	3	8	11	1	6.56759	10.2755	3	5	8.33333	8.83333	1	6.56759	10.2755	3	5	8.33333	8.83333
PD19	0	61	0	9.32986	12.0094	4	6	9.28571	10.1667	1	8.29574	9.91953	3	4	8.2	9	0	9.32986	12.0094	4	6	9.28571	9		4		0		9.32986	12.0094	9.28571	10.1667	8.29574	9.91953	8.2	9
PD46	1	61	0	10.4021	13.1459	3	3	8.71429	11	1	9.02955	10.7157	3	3	8.125	10.4	0	10.4021	13.1459	3	3	8.71429	10.4		3	1.5	1		9.02955	10.7157	8.125	10.4	10.4021	13.1459	8.71429	11
PD47	1	61	0	3.11338	9.58853	2	6	8.4	9	1		17.0804		3	9.33333	12	0	3.11338	9.58853	2	6	8.4	12		10	2.5	1			17.0804	9.33333	12	3.11338	9.58853	8.4	9
PD58	0	61	0	5.54974	11.5414	4	3	7.8	11	1	8.19745	8.51498	4	3	7.66667	9.83333	0	5.54974	11.5414	4	3	7.8	9.83333			2	1		8.19745	8.51498	7.66667	9.83333	5.54974	11.5414	7.8	11
PD59	0	61	0	4.0921	9.5541	2	2	10.6667	10.5	1	6.41317	8.54525	2	3	6.6	10.25	0	4.0921	9.5541	2	2	10.6667	10.25		8	1.5	1		6.41317	8.54525	6.6	10.25	4.0921	9.5541	10.6667	10.5
PD6	0	62	0	8.17181	15.627	4	3	8.83333	9	1	8.00973	15.3386	4	4	8.57143	9.2	0	8.17181	15.627	4	3	8.83333	9.2		5	2	1		8.00973	15.3386	8.57143	9.2	8.17181	15.627	8.83333	9
PD92	1	62	0	10.9928	13.3041	2	3	9.33333	14.3333	1		10.209	1	3	8.4	11	0	10.9928	13.3041	2	3	9.33333	11		9	2
PD31	1	64	0	5.14066	10.809	3	3	8.8	9.83333	1		5.39551		3	8.5	10	0	5.14066	10.809	3	3	8.8	10		10	2	0		5.14066	10.809	8.8	9.83333		5.39551	8.5	10
PD38	0	64	0	9.92279	15.1758	4	3	7	10.75								0	9.92279	15.1758	4	3	7			7	1	0		9.92279	15.1758	7	10.75	0	0
PD54	0	64	0		11.1851	1	3	9.5	10.3333	1	6.86874	10.0891	2	4	8.2	10	1	6.86874	10.0891	2	4	8.2	10		6		0			11.1851	9.5	10.3333	6.86874	10.0891	8.2	10
PD50	1	65	0	11.7732		2	1	8.625	9.25	1		14.7319	1	3	8.5	10.3333	0	11.7732	14.7319	2	1	8.625	10.3333		4	2	1			14.7319	8.5	10.3333	11.7732		8.625	9.25
PD78	1	65	0					6.5	12	1	7.49833	11.1091	2	4	6.4	14	1	7.49833	11.1091	2	4	6.4	14		4	2.5	0				6.5	12	7.49833	11.1091	6.4	14
PD81	0	66	0		8.77462	1	2	8	10.75	1		9.19618	1	2	10	10.5	0		8.77462	1	2	8	10.5		4	1	1			9.19618	10	10.5		8.77462	8	10.75
PD49	0	66	0	6.85526	12.5431	2	2	8.57143	10	1				1	7	9.33333	1	6.85526	12.5431	2	2	7	9.33333		5	1
PD32	1	67	0	5.25955	14.0384	2	3	7.85714	11.5	1		13.0769	1	2	7.8	10.75	0	5.25955	14.0384	2	3	7.85714	10.75		8
PD43	1	67	0	6.97537	10.4332	2	2	9	8.4	1			1	1	6.25	9.66667	1	6.97537	10.4332	2	2	6.25	9.66667		6	2	0		6.97537	10.4332	9	8.4			6.25	9.66667
PD70	1	67	0	4.7013	12.0165	2	3	9	11.6	1	8.67272	11.905	2	2	9.8	12.25	0	4.7013	12.0165	2	3	9	12.25		16	3	0		4.7013	12.0165	9	11.6	8.67272	11.905	9.8	12.25
PD83	1	67	0		19.2431	1	2	10.6667	13	1	7.50211	13.2035	3	3	9.25	12.3333	1	7.50211	13.2035	3	3	9.25	12.3333		8	2	0			19.2431	10.6667	13	7.50211	13.2035	9.25	12.3333
PD52	1	68	0	5.99263	8.95205	2	3	8.83333	10.75	1	5.50758	9.44524	2	4	8.42857	11	0	5.99263	8.95205	2	3	8.83333	11		6	2	1		5.50758	9.44524	8.42857	11	5.99263	8.95205	8.83333	10.75
PD1	1	69	0		13.9946	1	6	6.5	9.71429	1	6.13104	12.6725	2	4	7.4	9.5	0	6.13104	12.6725	2	4	6.5	9.5			2	1		6.13104	12.6725	7.4	9.5		13.9946	6.5	9.71429
PD56	0	69	0	6.36194	8.93911	2	2	8.75	10.6667	1	5.61867		2	1	7.25	8.75	1	6.36194	8.93911	2	2	7.25	8.75		4	1	1		5.61867		7.25	8.75	6.36194	8.93911	8.75	10.6667
PD84	1	69	0			1	1	7.6	12.5	1	3.59755	8.45287	2	3	8.5	14.25	1	3.59755	8.45287	2	3	8.5	14.25
PD17	1	70	0	10.1713	12.522	2	2	8.5	10.2	1	4.87222	10.438	3	5	8.4	11.4	0	10.1713	12.522	2	2	8.5	11.4		8	2	1		4.87222	10.438	8.4	11.4	10.1713	12.522	8.5	10.2
PD51	0	70	0		8.96908	1	3	11.3333	11.3333	1		9.91346	1	2	8.2	11.5	0		8.96908	1	3	11.3333	11.5		9	2
PD9	0	71	0	7.87224	8.9079	2	4	8.25	9.125	1					6.66667	12	1	7.87224	8.9079	2	4	6.66667	12			2	1				6.66667	12	7.87224	8.9079	8.25	9.125
PD11	1	71	0	5.08838	5.42844	2	4	9.4	12.25	1	6.38017		2	1	9.5	10	0	5.08838	5.42844	2	4	9.4	10
PD21	0	73	0		11.4034		2	7.6	10.75	1	3.38797	9.14155	2	2	9.2	10.5	1	3.38797	9.14155	2	2	9.2	10.5		4	1	0			11.4034	7.6	10.75	3.38797	9.14155	9.2	10.5
PD48	0	71	0		10.3456	1	3	9	10.3333	1		15.0439		4	8	10.6667	0		10.3456	1	3	9	10.6667		9	2	1			15.0439	8	10.6667		10.3456	9	10.3333
PD73	0	71	0				1	7.75	9	1	3.22177	9.2108	2	2	9	10.5	1	3.22177	9.2108	2	2	9	10.5		3		0				7.75	9	3.22177	9.2108	9	10.5
PD27	1	72	0		7.94683	1	4	7.71429	10.75	1	5.87119	10.4415	4	4	9.83333	11	1	5.87119	10.4415	4	4	9.83333	11		8	2	1		5.87119	10.4415	9.83333	11		7.94683	7.71429	10.75
PD23	1	73	0		6.14737	1	2	7.66667	13	1	5.8427	8.30564	2	3	7.75	11.25	1	5.8427	8.30564	2	3	7.75	11.25		9	3
PD72	1	72	0				1	11.6667	11.6667	1		10.0243		2	9.2	11.3333	1		10.0243		2	9.2	11.3333		3	2	1			10.0243	9.2	11.3333			11.6667	11.6667
PD41	1	74	0		13.17	1	2	6.8	13.25	1		8.21325	1	4	8.5	10.3333	1		8.21325	1	4	8.5	10.3333
PD67	0	74	0		7.76767		3	10.6667	11.6667	1	4.75488	6.42028	2	3	7.16667	11	1	4.75488	6.42028	2	3	7.16667	11		8	2	0			7.76767	10.6667	11.6667	4.75488	6.42028	7.16667	11
PD65	0	76	0	12.5179	8.59939	3	4	7.42857	9.4	1		11.5628		2	10.75	10	1	12.5179	8.59939	3	4	10.75	10		4	1	1			11.5628	10.75	10	12.5179	8.59939	7.42857	9.4
PD30	1	77	0		15.5529		3	6.75	10.6667	1	3.99114	8.85456	2	6	8.33333	10	0	3.99114	8.85456	2	6	6.75	10		25	3
